# Supplementary material for: The Portfolio Diet and HbA1c in Adults Living with Type 2 Diabetes Mellitus: A Patient-Level Pooled Analysis of Two Randomized Dietary Trials
Source: Nutrients. 2024 Aug 23;16(17):2817. doi: 10.3390/nu16172817 (PMC11397446; doi:10.3390/nu16172817)
Supplement: Supplementary file 1 [file nutrients-16-02817-s001.zip]

Archive with 1 entries (1 files):
- nutrients-3142697-supplementary.pdf
